# Supplementary material for: Identification and Fine Mapping of the Candidate Gene Controlling Multi-Inflorescence in Brassica napus
Source: Int J Mol Sci. 2022 Jun 29;23(13):7244. doi: 10.3390/ijms23137244 (PMC9266383; doi:10.3390/ijms23137244)
Supplement: Supplementary file 1 [file ijms-23-07244-s001.zip]

Archive with 7 entries (7 files):
- Supplementary File S1.pdf
- Supplementary File S2.pdf
- Supplementary File S3.pdf
- Table S1 .xlsx
- Table S2.xlsx
- Table S3.xlsx
- Table S4.xlsx
