# Supplementary material for: Identification and Fine Mapping of the Candidate Gene Controlling Multi-Inflorescence in Brassica napus
Source: Int J Mol Sci. 2022 Jun 29;23(13):7244. doi: 10.3390/ijms23137244 (PMC9266383; doi:10.3390/ijms23137244)
Supplement: Supplementary file 1 [file ijms-23-07244-s001.zip › Table S1 .xlsx]

## Sheet: Table S1
Single plant number	Effective branch number	Secondary branches number	Length of main inflorescence（cm）	Number of pods in main inflorescence	Number of pods per plant	Percentage	Average pod length （cm）	Average number of pods	1000 grain weight(g)	Main inflorescence yield (g)	Proportion of main inflorescence yield
302(-)	14	2	81.3	159	516	0.4454	5.78	17	3.213	7.663	0.3592
303(-)	13	0	53.4	90	278	0.3237	6.7	27	3.607	6.612	0.4309
301(-)	6	0	75.1	107	218	0.4908	5.98	19	3.531	5.537	0.6223
291(-)	17	5	74.6	111	538	0.2063	6.52	27	3.917	8.318	0.2477
313(-)	13	0	64.3	92	323	0.2848	6.21	25	3.451	6.054	0.3302
31(-)	13	0	73	100	320	0.3125	6.33	25	3.076	5.292	0.4017
231(-)	15	0	58.4	90	270	0.3333	6.44	23	3.646	5.182	0.3431
181(-)	4	0	58.3	100	115	0.8696	6.18	22	3.885	6.662	0.9219
306(-)	11	0	55.3	107	214	0.5	6.28	22	3.657	6.523	0.5801
326(-)	9	0	62	134	198	0.6768	6.28	24	4.057	9.155	0.732
230(+)	7	0	49.8	47	158	0.2975	6.58	25	3.187	2.028	0.2629
312(+)	13	8	54.4	52	497	0.1046	5.77	22	3.683	2.572	0.1559
254(+)	8	1	48.4	45	196	0.2296	6.29	21	3.694	3.012	0.2819
128(+)	11	0	45	52	276	0.1884	6.49	27	3.472	4.002	0.2409
379(+)	9	0	43.2	49	257	0.1907	6.88	26	3.527	3.251	0.2393
172(+)	8	0	64.2	59	229	0.2576	5.91	23	3.577	3.885	0.3237
365(+)	11	0	48	45	300	0.15	6.5	24	2.688	2.463	0.209
293(+)	7	0	48.8	49	144	0.3403	6.23	23	3.814	2.111	0.2094
297(+)	8	0	47.4	43	171	0.2515	6.76	26	3.983	3.221	0.3392
305(+)	7	0	40.8	28	207	0.1353	5.26	11	4.712	1.134	0.2019
“+” indicate single inflorescence and “-” indicate multi inflorescence plant.
