# Supplementary material for: Identification and Fine Mapping of the Candidate Gene Controlling Multi-Inflorescence in Brassica napus
Source: Int J Mol Sci. 2022 Jun 29;23(13):7244. doi: 10.3390/ijms23137244 (PMC9266383; doi:10.3390/ijms23137244)
Supplement: Supplementary file 1 [file ijms-23-07244-s001.zip › Table S2.xlsx]

## Sheet: Table S2
Gene name	Arabidopsis homolog	Function
BnaA05g08860D	AT2G35040.2	AICARFT/IMPCHase bienzyme family protein
BnaA05g08870D	AT2G35035.1	urease accessory protein D
BnaA05g08880D	AT2G35030.1	Pentatricopeptide repeat (PPR) superfamily protein
BnaA05g08890D	AT2G35020.1	N-acetylglucosamine-1-phosphate uridylyltransferase 2
BnaA05g08900D	AT2G35000.1	RING/U-box superfamily protein
BnaA05g08910D	AT2G34990.1	RING/U-box superfamily protein
BnaA05g08920D	AT2G34980.1	phosphatidylinositolglycan synthase family protein
BnaA05g08930D	AT2G34970.1	Trimeric LpxA-like enzyme
BnaA05g08940D	AT2G34970.1	Trimeric LpxA-like enzyme
BnaA05g08950D	AT2G34930.1	disease resistance family protein / LRR family protein
BnaA05g08960D	AT2G34925.1	CLAVATA3/ESR-RELATED 42
BnaA05g08970D	AT2G34920.1	RING/U-box superfamily protein
BnaA05g08980D	AT2G34910.1	NULL
BnaA05g08990D	AT2G34900.1	Transcription factor GTE6
