# Supplementary material for: Identification and Fine Mapping of the Candidate Gene Controlling Multi-Inflorescence in Brassica napus
Source: Int J Mol Sci. 2022 Jun 29;23(13):7244. doi: 10.3390/ijms23137244 (PMC9266383; doi:10.3390/ijms23137244)
Supplement: Supplementary file 1 [file ijms-23-07244-s001.zip › Table S3.xlsx]

## Sheet: Table S3
Table S3 Molecular markers developed in this study
Maker name	Forward primer(5'- 3')	Reverse primer (5'-3')	Chromosome starting position
L04-22	TGCAGCTGGTAGATGGTGAGCA	CCGTTCTCGCAGAGAGCGTGTT	chrA05:4854925
S36	TGACCAAACCAACGCCAGTTTCT	ACTGGTAACAGGGGAGCACAAAGT	chrA05:5247429
S56	CCCATTTGCATGTGTGATGCATGT	CCTCTCTGGCTCCAAGCAGAGTAT	chrA05:5250905
IP-1L	GAAAGTGAAAACCTTTACGAGTCC	GAGCTTTGGAATAGTGCTGTTG	chrA05:5351721
IP-2L	CCACATCTCTCTGGTCATGTAAG	CAAAGCGTTTCCAGCTACCAAC	chrA05:5351863
IP-24L	CTCCAGCCATTTCTGGTAATGC	CTGCAGCTGACAGAACTGC	chrA05:5376734
IP-25L	GTTCCGTTGCGTTGCAAGG	GTGCAAGTCTCCATATCCATACC	chrA05:5378485
IP-28L	GTGACGCCTTCTTCCCATTTG	CCTCTTCTACCGCATCTTTCCAAG	chrA05:5383022
IP-29L	GTTCATACTTCCTACCAAGGTTCTC	GAACTCACATGAAATCGAATCTCC	chrA05:5383677
S45	TCGTTGGCTCCTCCATCGTCGT	TGCGGAGCCAAAAGGAGGGTT	chrA05:5399156
IP-57L	GCATCATCGAATTAGGTGGAACTAT	CAGTGAAAGGCCTAGATTCATTATCTC	chrA05:5442012
S444	CCGCTTACGATGCAAAAGAT	AGGAGCCATATACTGTCAACA	chrA05:5590790
S452	ATGGATCTCAAAGGCTCAGG	AACTGTGAATCACGTGCTTG	chrA05:5702601
S86	CAGAAGCTTTACCTGGGAAGCACA	TGATTCGAGCGTGAAACAAGACGA	chrA05:5903122
L06-14	GGAGCGAGAGAGGCGAAGATGA	GCTTCCTCTCGAGATCCAGCTCTT	chrA05:7557013
L08-10	TTCCGTCGAGAGCCTGACCTT	GCTCCGGCTGCAACATTTTTGAC	chrA05:9602254
