# Supplementary material for: Identification and Fine Mapping of the Candidate Gene Controlling Multi-Inflorescence in Brassica napus
Source: Int J Mol Sci. 2022 Jun 29;23(13):7244. doi: 10.3390/ijms23137244 (PMC9266383; doi:10.3390/ijms23137244)
Supplement: Supplementary file 1 [file ijms-23-07244-s001.zip › Table S4.xlsx]

## Sheet: table S4
Table S4 Primers designed for gene sequencing and expression analysis
Primer name	Primer sequence (5'-3')	Primer name	Primer sequence (5'-3')	Remark
850F	CCATCGTGATTCTCGTTCGTTAA	850R	CAATATCATCCGTGCATTAGTGC	amplifying of the BnaA05g08850D gene and promoter
860F	CGAGGAAGAACGGTTCCTTG	860R	CGTAGCCGTAGATCTCCCTC	amplifying of the BnaA05g08860D gene and promoter
870F	CGTGAAGCACACAAATCCGT	870R	CACCAATATGATGTTGGATGGAC	amplifying of the BnaA05g08870D gene and promoter
880F	ATACTCTACTTGATGAATTGTGTTCG	880R	AGAACAGAAGTAAGAGCTTATCTTCTTC	amplifying of the BnaA05g088880D gene and promoter
890F	TTCCTTGTTTCACAATCTGCCCA	890R	AACTGACCGAGTGAACACAC	amplifying of the BnaA05g08890D gene and promoter
900F	AACTGGCCAACTCACAGTTCG	900R	ATCTTATTTACACTCGCTCATCTGG	amplifying of the BnaA05g08900D gene and promoter
910F	CAAATCTAGTTCGGTTCTTTGAATCC	910R	CGAGTGTTCTAAGACGGTGTG	amplifying of the BnaA05g08910D gene and promoter
920F	AGGAGGGTATCAAAGTGGAACT	920R	CAATCAGTAATGTCGAAACAAAGCTTAG	amplifying of the BnaA05g08920D gene and promoter
930F	CAGTGAGAGAGACAATATCGGAAT	930R	AGTCGAGAAAAGATAGCTAAACATG	amplifying of the BnaA05g08930D gene and promoter
940F	CTTCAAGAAGCTTCAGATTCGCA	940R	GCAATGATACTCGCTGCGT	amplifying of the BnaA05g08940D gene and promoter
950F	CTCTCGCGTGATCAACCTTATC	950R	GTCTTCAGTGGCCAAGTTCCTG	amplifying of the BnaA05g08950D gene and promoter
960F	GCCGTTGGACCAGTGATTG	960R	CACATTTCTACCTATTGGAGATGGG	amplifying of the BnaA05g08960D gene and promoter
970F	CCGACTTGGATTCTCAGGACG	970R	GGGTGGGTTATACAACAAACAAACG	amplifying of the BnaA05g08970D gene and promoter
980F	GCAAACTGACGCATAAGTTCAG	980R	CTTAAGTTCTTCACGCGTTCTGT	amplifying of the BnaA05g08980D gene and promoter
990F	AGCTTAATATTCGGATCAAAGGTGA	990R	AAGAGATTCAAGCCTTCTTGGC	amplifying of the BnaA05g08990D gene and promoter
RT870F	GTGGTGGAGAAGATAAGAGGG	RT870R	GCCTTGTATACCTTAGTAGAAGAC	qRT-PCR analysis of the BnaA05g08870D genes
RT880F	ATTCGACTCCGGGATGGTAAGC	RT880R	CACAGGTATAGTGATCTTCACGCA	qRT-PCR analysis of the BnaA05g08880D genes
RT890F	GAAGAGCGTCATCTCCTCGT	RT890R	AAGTCTTGTTCCCTGTCCAC	qRT-PCR analysis of the BnaA05g08890D genes
RT900F	cgtggagtgtgcggtttgtc	RT900R	gacccctctctcaggatccgaa	qRT-PCR analysis of the BnaA05g08900D genes
RT910F	CAGGGTTTGTACAGAAGCAGAAGT	RT910R	ATTCTCTAGATGTCTGCTCACTATTCG	qRT-PCR analysis of the BnaA05g08910D genes
RT950F	CTTAGCTCCAACAAGATGGCTG	RT950R	ATGCTGTTGACAATGAGCTCC	qRT-PCR analysis of the BnaA05g08950D genes
BnActin-L	CTATCCTCCGTCTCGATCTCGC	BnActin-R	CTTAGCCGTCTCCAGCTCTTGC	Reference gene to normalize expression quantities
RTwus-L	GCACCATCATCATGGTGTTACCATG	RTwus-R	CATTAAGAGCACCATATTCAGTGCCT	qRT-PCR analysis of the WUSCHEL genes
RTCLV1-L	GTTCGCTCCCCTTCTCCCT	RTCLV1-R	CAACGGGAGCATACCGGAGA	qRT-PCR analysis of the CLAVATA1 genes
RTCLV2-L	GCTTCCTCTCTTGGTCGGAGAA	RTCLV2-R	CCAATGGCTGTTGGAAGTCTCTAAAC	qRT-PCR analysis of the CLAVATA2 genes
RTSTM-L	GTCACACCACCAACAAAGTAGCTC	RTSTM-R	GAGTCCTCCTGCGAGGAGTTC	qRT-PCR analysis of the SHOOT MERISTEMLESS genes
